# Supplementary material for: Versatile, vigilance, and gut microbiome support the priority of high-ranking hens
Source: Front Vet Sci. 2023 Dec 21;10:1324937. doi: 10.3389/fvets.2023.1324937 (PMC10764595; doi:10.3389/fvets.2023.1324937)
Supplement: Supplementary file 1 [file Table_1.XLSX]

## Sheet: Sheet1
	observed_otus	shannon	simpson	chao1	goods_coverage	pielou_e
HSR	639	7.211	0.981278	641.364	0.999702	0.77374
	820	7.25914	0.980679	825.8	0.999335	0.749951
	899	8.19874	0.992753	903.288	0.999472	0.835568
	879	7.75447	0.982198	881.25	0.999587	0.792914
	905	7.72994	0.985008	909.562	0.999335	0.787021
	590	7.44034	0.983501	590	1	0.808331
	978	8.30796	0.993387	980.556	0.999472	0.836342
	486	6.75099	0.967354	486	1	0.756429
LSR	966	7.84623	0.986323	975.567	0.999037	0.791279
	1012	8.10937	0.989547	1019.48	0.999105	0.812319
	810	6.57624	0.90929	820.571	0.999151	0.680645
	949	7.87029	0.984008	953.911	0.999266	0.795761
	859	7.48656	0.982857	861.604	0.99945	0.768127
	1009	8.25791	0.991612	1010.39	0.99961	0.827552
	982	8.00052	0.98824	994.035	0.998945	0.804915
	806	7.49972	0.974836	810	0.99945	0.7768
