# Supplementary material for: Versatile, vigilance, and gut microbiome support the priority of high-ranking hens
Source: Front Vet Sci. 2023 Dec 21;10:1324937. doi: 10.3389/fvets.2023.1324937 (PMC10764595; doi:10.3389/fvets.2023.1324937)
Supplement: Supplementary file 2 [file Table_2.XLSX]

## Sheet: Sheet1
Day of age	HSR（g）	LSR（g）
67	1083	1006
69	1137	1060
71	1150	1099
73	1198	1127
75	1216	1164
77	1228	1196
79	1295	1232
81	1304	1291
83	1314	1314
85	1307	1290
87	1350	1256
89	1388	1262
90	1386	1267
