# Supplementary material for: Versatile, vigilance, and gut microbiome support the priority of high-ranking hens
Source: Front Vet Sci. 2023 Dec 21;10:1324937. doi: 10.3389/fvets.2023.1324937 (PMC10764595; doi:10.3389/fvets.2023.1324937)
Supplement: Supplementary file 3 [file Table_3.XLSX]

## Sheet: Sheet1
	g__Mucispirillum	g__Subdoligranulum	g__Succinatimonas	g__Candidatus_Soleaferrea	g__Anaerostipes	g__Bacteroides	g__Eubacterium]_hallii_group	g__Barnesiellaceae_unclassified
HSR	0.17	0.66	0.18	0.03	0.07	20.41	0.08	0.07
	0.2	0.86	0.01	0.01	0.29	13.53	0.73	0.14
	0.44	0.33	0.01	0	0.08	8.76	0.1	0.16
	0.85	0.63	0.03	0.01	0.59	8.01	0.25	0.08
	0.16	0.36	0.01	0.01	0.08	8.8	0.57	0.1
	0.44	0.35	0.47	0.01	0.11	20.46	0.12	0.17
	0.36	0.67	0.02	0.01	0.14	22.45	0.22	0.14
	0.23	0.61	0	0	0.13	7.1	0.4	0.08
LSR	1.29	0.15	0.76	0.03	0.11	23.46	0.12	0.15
	4.1	0.34	2.17	0.01	0.01	24.31	0.04	0.37
	0.74	0.58	0.59	0.01	0.08	22.06	0.11	0.2
	0.48	0.25	0.79	0.03	0.02	19.21	0.13	0.14
	1.62	0.09	0.13	0.03	0.07	13.14	0.01	0.2
	0.91	0.3	0.22	0.03	0.36	20.84	0.05	0.46
	0.62	0.42	0.31	0.02	0.04	13.57	0.26	0.09
	0.16	0.42	0.01	0.01	0.04	24	0.09	0.15
