# Supplementary material for: Versatile, vigilance, and gut microbiome support the priority of high-ranking hens
Source: Front Vet Sci. 2023 Dec 21;10:1324937. doi: 10.3389/fvets.2023.1324937 (PMC10764595; doi:10.3389/fvets.2023.1324937)
Supplement: Supplementary file 4 [file Table_4.XLSX]

## Sheet: Sheet1
	p__Deferribacterota	p__Firmicutes
HSR	0.195055	59.5319
	0.17264	47.2621
	0.231466	50.9529
	0.357202	45.1315
	0.853231	47.1089
	0.436878	50.9794
	0.435907	48.4932
	0.162745	63.7467
LSR	1.29249	38.5469
	0.163174	43.3983
	0.615158	48.8181
	0.738399	44.2111
	4.09891	39.032
	0.480925	46.2051
	1.61788	40.073
	0.911223	55.2785
