# Supplementary material for: Versatile, vigilance, and gut microbiome support the priority of high-ranking hens
Source: Front Vet Sci. 2023 Dec 21;10:1324937. doi: 10.3389/fvets.2023.1324937 (PMC10764595; doi:10.3389/fvets.2023.1324937)
Supplement: Supplementary file 5 [file Table_5.XLSX]

## Sheet: Sheet1
Group 1	First test	Sort	Second test	Sort	Third test	Sort	Fourth test	Sort	Fifth test	Sort	Sixth test	Sort		Sorted sum	Rank
1	36	3	40	2	26	3	25	9	33	7	25	9		33	6
2	20	7	34	5	28	7	26	7	44	2	39	4		32	5
3	10	10	5	10	22	10	26	7	17	10	28	8		55	10
4	16	9	45	1	28	9	39	5	40	6	39	4		34	7
5	44	2	34	5	31	2	48	2	49	1	49	2		14	1
6	29	5	34	5	29	5	19	10	19	9	19	10		44	9
7	28	6	32	8	39	6	33	6	44	2	32	7		35	8
8	34	4	35	4	26	4	40	4	25	8	34	6		30	4
9	54	1	31	9	34	1	55	1	42	4	49	2		18	2
10	19	8	40	2	40	8	45	3	41	5	51	1		27	3
Group 2
11	29	8	40	6	36	8	27	9	20	5	41	4		40	6
12	34	4	32	8	36	4	32	6	20	5	32	7		34	5
13	41	1	48	4	52	1	35	4	24	3	39	6		19	3
14	9	10	24	10	24	10	29	8	14	9	31	8		55	10
15	41	1	53	1	52	1	49	1	25	2	44	3		9	1
16	31	7	34	7	31	7	31	7	15	8	23	9		45	8
17	34	4	51	2	46	4	36	3	18	7	46	2		22	4
18	36	3	49	3	39	3	43	2	28	1	51	1		13	2
19	33	6	27	9	36	6	33	5	23	4	18	10		40	6
20	17	9	42	5	34	9	18	10	10	10	41	4		47	9
Group 3
21	47	2	42	7	42	2	34	8	34	7	37	6		32	7
22	34	8	33	8	25	8	29	9	26	9	32	9		51	9
23	37	6	44	4	45	6	38	6	43	2	44	2		26	5
24	40	5	47	1	44	5	38	6	50	1	42	3		21	3
25	13	10	10	10	2	10	10	10	6	10	11	10		60	10
26	43	3	46	3	45	3	47	2	42	3	42	3		17	1
27	46	7	31	9	9	7	40	4	34	7	37	6		40	8
28	43	3	44	4	45	3	45	3	41	4	37	6		23	4
29	48	1	43	6	49	1	39	5	41	4	39	1		18	2
30	31	9	47	1	41	9	48	1	40	6	38	5		31	6
Group 4
31	50	1	43	5	52	1	49	1	45	1	48	1		10	1
32	34	6	32	9	30	6	32	8	36	7	20	10		46	9
33	44	2	35	8	31	2	41	4	41	3	38	4		23	5
34	40	5	49	2	39	5	43	2	36	7	48	1		22	3
35	30	8	5	10	12	8	37	7	40	4	34	6		43	7
36	30	8	37	6	29	8	39	6	34	10	32	7		45	8
37	44	2	44	4	36	2	40	5	39	5	38	4		22	3
38	25	10	36	7	33	10	28	9	37	6	25	9		51	10
39	43	4	53	1	43	4	42	3	44	2	42	3		17	2
40	33	7	49	2	33	7	28	10	36	7	31	8		41	6
