# Supplementary material for: Versatile, vigilance, and gut microbiome support the priority of high-ranking hens
Source: Front Vet Sci. 2023 Dec 21;10:1324937. doi: 10.3389/fvets.2023.1324937 (PMC10764595; doi:10.3389/fvets.2023.1324937)
Supplement: Supplementary file 6 [file Table_6.XLSX]

## Sheet: Sheet1
HSR	LSR
SR101	SR109
SR102	SR110
SR201	SR209
SR202	SR210
SR301	SR309
SR302	SR310
SR401	SR409
SR402	SR410
