# Supplementary material for: Versatile, vigilance, and gut microbiome support the priority of high-ranking hens
Source: Front Vet Sci. 2023 Dec 21;10:1324937. doi: 10.3389/fvets.2023.1324937 (PMC10764595; doi:10.3389/fvets.2023.1324937)
Supplement: Supplementary file 7 [file Table_7.XLSX]

## Sheet: Sheet1
Organ index (g/kg)	Bursa	Heart	Liver	Spleen
HSR	2.15	4.05	16.39	1.94
	0.52	4.7	15.16	2.05
	1.28	4.11	18.55	1.93
	0.54	5.25	16.07	1.43
	1.62	5.75	16.86	1.62
	1.09	4.08	15.68	1.57
	1.11	5.7	16.85	1.7
	1.67	4.88	18.08	1.59
LSR	0.64	4.31	17.69	1.53
	2.21	3.77	13.83	1.84
	2.08	3.91	16.21	1.4
	0.42	4.39	16.02	2.26
	1.05	4.36	38.66	7.29
	1.48	3.65	13.01	1.53
	1.79	4.05	15.28	1.84
	0.45	3.78	16.51	1.37
