# Supplementary material for: Versatile, vigilance, and gut microbiome support the priority of high-ranking hens
Source: Front Vet Sci. 2023 Dec 21;10:1324937. doi: 10.3389/fvets.2023.1324937 (PMC10764595; doi:10.3389/fvets.2023.1324937)
Supplement: Supplementary file 9 [file Table_9.XLSX]

## Sheet: Sheet1
	Initial body weight，g	Final body weight，g	Average daily gain，g/d	Feed intake per day，g	Feed intake per visit，g	Daily occupation time，sec	Number of visits of per day，times	Occupation time per visit，sec	Feed conversion ratio
HR	720	1420	16.28	94.4	5.3	3358	19.67	160.33	5.39
	630	1320	16.05	70.5	3.06	5743	15.67	245	5.11
	630	1430	18.6	119.1	4.14	7226	29.11	169.11	11.72
	680	1300	14.42	285.7	4.08	11315	25.89	408.11	7.86
	670	1250	13.49	88.5	3.01	3701	21.67	162.56	6.24
	600	1500	20.93	98.8	2.41	3635	24.44	125	5.45
	630	1410	18.14	94.3	2.78	3863	36.44	126.89	12.59
	610	1300	16.05	63.8	3.76	12373	16.44	537.78	4.51
LR	660	1180	12.09	69.4	5.09	2858	15.67	142.78	5.11
	740	1410	15.58	78.7	5.62	2053	16.56	138.56	4.98
	630	1240	14.19	63.3	4.14	1670	22	158.89	7.37
	660	1410	17.44	95.6	2.46	2674	27.78	176.44	9.08
	580	1190	14.19	62.7	5.71	1903	14.78	134.33	8.05
	660	1460	18.6	58.3	12.33	2096	9.56	249.22	6.15
	590	1330	17.21	78.7	6.55	3788	15.22	258.56	5.42
	700	1200	11.63	76.2	7.51	3567	16.44	276.33	5.62
	Day of age	HSR（g）	LSR（g）
	67	1083	1006
	69	1137	1060
	71	1150	1099
	73	1198	1127
	75	1216	1164
	77	1228	1196
	79	1295	1232
	81	1304	1291
	83	1314	1314
	85	1307	1290
	87	1350	1256
	89	1388	1262
	90	1386	1267
