# Supplementary material for: Versatile, vigilance, and gut microbiome support the priority of high-ranking hens
Source: Front Vet Sci. 2023 Dec 21;10:1324937. doi: 10.3389/fvets.2023.1324937 (PMC10764595; doi:10.3389/fvets.2023.1324937)
Supplement: Supplementary file 10 [file Table_10.XLSX]

## Sheet: Sheet1
	SR102	SR109	SR101	SR402	SR410	SR409	SR401	SR209	SR110	SR202	SR201	SR210	SR302	SR309	SR301	SR310
SR102	0	0.271454	0.233132	0.22668	0.253253	0.199941	0.260791	0.254928	0.325235	0.166884	0.29355	0.288785	0.272955	0.355258	0.210585	0.171411
SR109	0.271454	0	0.139546	0.330768	0.174381	0.216218	0.138483	0.122989	0.191862	0.275093	0.360484	0.151164	0.152874	0.349914	0.247318	0.17262
SR101	0.233132	0.139546	0	0.268148	0.180192	0.211249	0.168154	0.176124	0.180417	0.271139	0.33794	0.205743	0.178208	0.354899	0.230343	0.160837
SR402	0.22668	0.330768	0.268148	0	0.304627	0.18077	0.333453	0.341395	0.39278	0.16491	0.271792	0.389084	0.345787	0.418087	0.271252	0.275967
SR410	0.253253	0.174381	0.180192	0.304627	0	0.223159	0.0899075	0.171096	0.226145	0.28659	0.347232	0.197939	0.142471	0.381465	0.225735	0.191843
SR409	0.199941	0.216218	0.211249	0.18077	0.223159	0	0.212963	0.239614	0.320266	0.147414	0.277805	0.261246	0.222952	0.353273	0.196996	0.184105
SR401	0.260791	0.138483	0.168154	0.333453	0.0899075	0.212963	0	0.141096	0.221951	0.288037	0.367425	0.160996	0.11861	0.362298	0.199204	0.169997
SR209	0.254928	0.122989	0.176124	0.341395	0.171096	0.239614	0.141096	0	0.177909	0.278395	0.353413	0.130051	0.131214	0.341794	0.238415	0.172288
SR110	0.325235	0.191862	0.180417	0.39278	0.226145	0.320266	0.221951	0.177909	0	0.35223	0.377315	0.202971	0.196992	0.33762	0.297741	0.23616
SR202	0.166884	0.275093	0.271139	0.16491	0.28659	0.147414	0.288037	0.278395	0.35223	0	0.266396	0.299788	0.297477	0.365706	0.229461	0.209556
SR201	0.29355	0.360484	0.33794	0.271792	0.347232	0.277805	0.367425	0.353413	0.377315	0.266396	0	0.344198	0.363197	0.364547	0.314083	0.311956
SR210	0.288785	0.151164	0.205743	0.389084	0.197939	0.261246	0.160996	0.130051	0.202971	0.299788	0.344198	0	0.111631	0.321093	0.230179	0.184447
SR302	0.272955	0.152874	0.178208	0.345787	0.142471	0.222952	0.11861	0.131214	0.196992	0.297477	0.363197	0.111631	0	0.321616	0.192502	0.175254
SR309	0.355258	0.349914	0.354899	0.418087	0.381465	0.353273	0.362298	0.341794	0.33762	0.365706	0.364547	0.321093	0.321616	0	0.29655	0.297636
SR301	0.210585	0.247318	0.230343	0.271252	0.225735	0.196996	0.199204	0.238415	0.297741	0.229461	0.314083	0.230179	0.192502	0.29655	0	0.1735
SR310	0.171411	0.17262	0.160837	0.275967	0.191843	0.184105	0.169997	0.172288	0.23616	0.209556	0.311956	0.184447	0.175254	0.297636	0.1735	0
Grouping information	HR	LR
	SR101	SR109
	SR102	SR110
	SR201	SR209
	SR202	SR210
	SR301	SR309
	SR302	SR310
	SR401	SR409
	SR402	SR410
