# Supplementary material for: Versatile, vigilance, and gut microbiome support the priority of high-ranking hens
Source: Front Vet Sci. 2023 Dec 21;10:1324937. doi: 10.3389/fvets.2023.1324937 (PMC10764595; doi:10.3389/fvets.2023.1324937)
Supplement: Supplementary file 11 [file Table_11.XLSX]

## Sheet: Sheet1
Genus	HR	LR
Bacteroides	13.6893	20.0738
Rikenellaceae_RC9_gut_group	10.0839	6.27413
Clostridia_UCG-014_unclassified	3.91232	5.33981
Bacteroidales_unclassified	4.6969	3.961
Clostridia_vadinBB60_group_unclassified	4.09315	4.44457
Lachnospiraceae_unclassified	5.01615	2.91199
Faecalibacterium	3.49653	3.50741
Ruminococcaceae_unclassified	2.72242	2.8401
Akkermansia	0.50964	3.91412
Clostridiales_unclassified	2.14871	2.27363
