# Supplementary material for: Versatile, vigilance, and gut microbiome support the priority of high-ranking hens
Source: Front Vet Sci. 2023 Dec 21;10:1324937. doi: 10.3389/fvets.2023.1324937 (PMC10764595; doi:10.3389/fvets.2023.1324937)
Supplement: Supplementary file 12 [file Table_12.XLSX]

## Sheet: Sheet1
Phylum	HR	LR
Firmicutes	51.6508	44.4454
Bacteroidota	37.054	39.2946
Proteobacteria	2.25787	2.76946
Verrucomicrobiota	0.66204	4.20572
Synergistota	2.08976	1.60794
unclassified	2.04406	1.61053
Cyanobacteria	0.82301	2.28316
Actinobacteriota	1.55442	1.08928
Deferribacterota	0.35564	1.23977
Desulfobacterota	0.77359	0.70854
