# Supplementary material for: Versatile, vigilance, and gut microbiome support the priority of high-ranking hens
Source: Front Vet Sci. 2023 Dec 21;10:1324937. doi: 10.3389/fvets.2023.1324937 (PMC10764595; doi:10.3389/fvets.2023.1324937)
Supplement: Supplementary file 13 [file Table_13.XLSX]

## Sheet: Sheet 1
Data1	Data2	rho	pvalue	relation
Anaerostipes	Occupation time per day	0.667647	0.00595149	positive
Succinatimonas	Occupation time per day	-0.664706	0.00624061	negtive
Subdoligranulum	Daily feed intake	0.622517	0.0100115	positive
Mucispirillum	Occupation time per day	-0.605882	0.0147693	negtive
Bacteroides	Feed intake per visit	0.59014	0.0161072	positive
Eubacterium_hallii_group	Feed intake per visit	-0.556292	0.0252318	negtive
Eubacterium_hallii_group	Occupation time per day	0.520588	0.0410139	positive
Bacteroides	Average daily gain	-0.511424	0.0428855	negtive
Barnesiellaceae_unclassified	Final body weight	-0.503324	0.0468681	negtive
Succinatimonas	Occupation time per visit	-0.502941	0.0493467	negtive
Anaerostipes	Daily feed intake	0.479765	0.0600236	positive
Eubacterium_hallii_group	Daily feed intake	0.465048	0.0695109	positive
Anaerostipes	Feed intake per visit	-0.465048	0.0695109	negtive
Bacteroides	Final body weight	-0.463472	0.0705881	negtive
Eubacterium_hallii_group	Number of visits per day	0.455081	0.0765275	positive
Mucispirillum	Initial body weight	-0.450247	0.0801094	negtive
Mucispirillum	Occupation time per visit	-0.45	0.0821669	negtive
Mucispirillum	Daily feed intake	-0.447388	0.082284	negtive
Barnesiellaceae_unclassified	Daily feed intake	-0.42237	0.103152	negtive
Subdoligranulum	Number of visits per day	0.410899	0.113869	positive
Barnesiellaceae_unclassified	Average daily gain	-0.400885	0.123841	negtive
Subdoligranulum	Occupation time per day	0.4	0.125879	positive
Subdoligranulum	Initial body weight	0.399724	0.125035	positive
Barnesiellaceae_unclassified	Feed intake per visit	0.369389	0.159104	positive
Bacteroides	Occupation time per day	-0.364706	0.165346	negtive
Subdoligranulum	Feed intake per visit	-0.363503	0.166372	negtive
Succinatimonas	Feed intake per visit	0.363503	0.166372	positive
Mucispirillum	Number of visits per day	-0.360825	0.169749	negtive
Eubacterium_hallii_group	Final body weight	0.340962	0.196232	positive
Eubacterium_hallii_group	Average daily gain	0.330141	0.21173	positive
Barnesiellaceae_unclassified	Number of visits per day	-0.328425	0.214258	negtive
Bacteroides	Initial body weight	0.306109	0.248886	positive
Barnesiellaceae_unclassified	Occupation time per day	-0.297059	0.263132	negtive
Bacteroides	Number of visits per day	-0.293078	0.270621	negtive
Succinatimonas	Daily feed intake	-0.289919	0.276059	negtive
Anaerostipes	Number of visits per day	0.285715	0.283398	positive
Succinatimonas	Number of visits per day	-0.282769	0.288609	negtive
Mucispirillum	Final body weight	-0.246496	0.357407	negtive
Barnesiellaceae_unclassified	Initial body weight	-0.240726	0.369129	negtive
Anaerostipes	Initial body weight	-0.206549	0.442778	negtive
Anaerostipes	Feed conversion ratio	-0.200147	0.45735	negtive
Subdoligranulum	Final body weight	0.199263	0.45938	positive
Eubacterium_hallii_group	Occupation time per visit	0.173529	0.519358	positive
Succinatimonas	Feed conversion ratio	0.164827	0.541847	positive
Barnesiellaceae_unclassified	Occupation time per visit	-0.164706	0.541224	negtive
Anaerostipes	Average daily gain	0.157701	0.559688	positive
Eubacterium_hallii_group	Feed conversion ratio	0.155997	0.563992	positive
Succinatimonas	Average daily gain	0.142963	0.597367	positive
Bacteroides	Daily feed intake	-0.128035	0.636534	negtive
Bacteroides	Feed conversion ratio	0.125092	0.644368	positive
Anaerostipes	Final body weight	0.119558	0.659194	positive
Subdoligranulum	Occupation time per visit	0.108824	0.688634	positive
Eubacterium_hallii_group	Initial body weight	0.0965877	0.721957	positive
Mucispirillum	Average daily gain	-0.0884306	0.744676	negtive
Mucispirillum	Feed intake per visit	0.0883002	0.74504	positive
Succinatimonas	Final body weight	0.0841334	0.756725	positive
Bacteroides	Occupation time per visit	-0.0823529	0.762929	negtive
Mucispirillum	Feed conversion ratio	-0.0765269	0.778182	negtive
Barnesiellaceae_unclassified	Feed conversion ratio	0.0750552	0.782351	positive
Succinatimonas	Initial body weight	-0.0579526	0.831183	negtive
Subdoligranulum	Feed conversion ratio	-0.0544518	0.841256	negtive
Anaerostipes	Occupation time per visit	0.0235294	0.934507	positive
Subdoligranulum	Average daily gain	-0.00147384	0.995678	negtive
