# Supplementary material for: Versatile, vigilance, and gut microbiome support the priority of high-ranking hens
Source: Front Vet Sci. 2023 Dec 21;10:1324937. doi: 10.3389/fvets.2023.1324937 (PMC10764595; doi:10.3389/fvets.2023.1324937)
Supplement: Supplementary file 14 [file Table_14.XLSX]

## Sheet: Sheet 1
Data1	Data2	rho	pvalue	relation
Firmicutes	Occupation time per day	0.65	0.00785718	positive
Deferribacterota	Occupation time per day	-0.605882	0.0147693	negtive
Firmicutes	Average daily gain	0.496685	0.0503336	positive
Firmicutes	Final body weight	0.457568	0.0747312	positive
Deferribacterota	Initial body weight	-0.450247	0.0801094	negtive
Deferribacterota	Occupation time per visit	-0.45	0.0821669	negtive
Deferribacterota	Daily feed intake	-0.447388	0.082284	negtive
Firmicutes	Daily feed intake	0.42237	0.103152	positive
Firmicutes	Feed intake per visit	-0.389993	0.135357	negtive
Deferribacterota	Number of visits per day	-0.360825	0.169749	negtive
Firmicutes	Occupation time per visit	0.308824	0.243953	positive
Firmicutes	Number of visits per day	0.282769	0.288609	positive
Deferribacterota	Final body weight	-0.246496	0.357407	negtive
Firmicutes	Initial body weight	-0.18426	0.49452	negtive
Deferribacterota	Average daily gain	-0.0884306	0.744676	negtive
Deferribacterota	Feed intake per visit	0.0883002	0.74504	positive
Firmicutes	Feed conversion ratio	0.0883002	0.74504	positive
Deferribacterota	Feed conversion ratio	-0.0765269	0.778182	negtive
