# Supplementary material for: Versatile, vigilance, and gut microbiome support the priority of high-ranking hens
Source: Front Vet Sci. 2023 Dec 21;10:1324937. doi: 10.3389/fvets.2023.1324937 (PMC10764595; doi:10.3389/fvets.2023.1324937)
Supplement: Supplementary file 15 [file Table_15.XLSX]

## Sheet: Sheet1
	score 0	score 1	score 2
HSR	0	0	8
LSR	1	4	3
